# Supplementary material for: Genomic Epidemiology Linking Nonendemic Coccidioidomycosis to Travel
Source: Emerg Infect Dis. 2023 Jan;29(1):110–7. doi: 10.3201/eid2901.220771 (PMC9796224; doi:10.3201/eid2901.220771)
Supplement: Appendix 1 — Strain information for genomes used in study of genomic epidemiology linking nonendemic coccidioidomycosis to travel and reference isolates. [file 22-0771-Techapp-s1.xlsx]

## Sheet: Strain_Metadata
Article DOI: https://doi.org/10.3201/eid2901.220771
Genomic Epidemiology Linking Nonendemic Coccidioidomycosis to Travel
Table. Strain information for genomes used in study of genomic epidemiology linking nonendemic coccidioidomycosis to travel and reference isolates
strain	Species	data_type	specimen_type	accesion	geographic_loc	collection_date	travel	specimen_source	data_origin	TGC_NAME	RMSCC_NAME	NAME_notes
C735	Coccidioides posadasii	Assembly	NA	GCA_000151335.1	NA	NA	NA	NA	Public	NA	NA	NA
RMSCC2133	Coccidioides posadasii	Assembly	NA	GCA_000150185.1	Texas	NA	NA	NA	Public	NA	NA	NA
RMSCC2394	Coccidioides immitis	Assembly	NA	GCA_000149895.1	California	NA	NA	NA	Public	NA	NA	NA
RMSCC3488	Coccidioides posadasii	Assembly	NA	GCA_000150055.1	Mexico	NA	NA	NA	Public	NA	NA	NA
RS	Coccidioides immitis	Assembly	NA	GCA_000149335.2	California	NA	NA	NA	Public	NA	NA	NA
Silveira	Coccidioides posadasii	Assembly	Clinical	GCA_000170175.2	NA	1951	NA	NA	Public	NA	NA	NA
2566	Coccidioides posadasii	Reads	Clinical	SRR6830885	Venezuela	NA	NA	NA	Public	NA	NA	NA
3796	Coccidioides posadasii	Reads	Clinical	SRR6830886	Venezuela	NA	NA	NA	Public	NA	NA	NA
4542	Coccidioides posadasii	Reads	Clinical	SRR6830884	Venezuela	NA	NA	NA	Public	NA	NA	NA
4545	Coccidioides posadasii	Reads	Clinical	SRR6830882	Venezuela	NA	NA	NA	Public	NA	NA	NA
34698	Coccidioides posadasii	Reads	Clinical	SRR6830883	Venezuela	NA	NA	NA	Public	NA	NA	NA
730333	Coccidioides posadasii	Reads	Environmental	SRR3468077	Guatemala	2014	NA	Soil	Public	NA	NA	730333_Guatemala
730334	Coccidioides posadasii	Reads	Environmental	SRR3468078	Guatemala	2014	NA	Soil	Public	NA	NA	730334_Guatemala
4545-MICE	Coccidioides posadasii	Reads	Clinical	SRR6830881	Venezuela	NA	NA	NA	Public	NA	NA	NA
A391	Coccidioides immitis	Reads	Environmental	SRR21204731	Washington	2017	NA	Soil	Reference testing	NA	NA	NA
A432	Coccidioides immitis	Reads	Environmental	SRR21204720	Washington	2017	NA	Soil	Reference testing	NA	NA	NA
A502-1	Coccidioides immitis	Reads	Environmental	SRR21204709	Washington	2017	NA	Soil	Reference testing	NA	NA	NA
A502-2	Coccidioides immitis	Reads	Environmental	SRR21204698	Washington	2017	NA	Soil	Reference testing	NA	NA	NA
B0727	Coccidioides immitis	Reads	Clinical	SRR3468022	Argentina	1959	NA	NA	Public	NA	NA	NA
B0858	Coccidioides posadasii	Reads	NA	SRR3468067	Guatemala	acquired 1967	NA	NA	Public	NA	NA	NA
B10757	Coccidioides posadasii	Reads	Clinical	SRR3468068	Nevada	2014	NA	Lung tissue	Public	NA	NA	NA
B10813	Coccidioides posadasii	Reads	Clinical	SRR3468069	Texas	2014	NA	Blood	Public	NA	NA	NA
B10917	Coccidioides posadasii	Reads	Clinical	SRR21292483	Washington	2014	NA	sputum	Reference testing	NA	NA	NA
B10918	Coccidioides posadasii	Reads	Clinical	SRR21292482	Washington	2014	AZ, MT, SD, OR, South-central WA prior to diagnosis	sputum	Reference testing	NA	NA	NA
B10919	Coccidioides posadasii	Reads	Clinical	SRR21295068	Washington	2014	NA	Lung	Reference testing	NA	NA	NA
B11002	Coccidioides immitis	Reads	Clinical	SRR21295067	Georgia	2014	NA	Abscess	Reference testing	NA	NA	NA
B11019	Coccidioides immitis	Reads	Clinical	SRR8530936	Washington	2016	no travel	Testicle	Public	NA	NA	B11518
B11034	Coccidioides immitis	Reads	Clinical	SRR8530937	Washington	2014	Tucson, AZ in 2012	Lung	Public	NA	NA	NA
B11035	Coccidioides immitis	Reads	Clinical	SRR8530933	Washington	2015	Marshall Islands, CA (unspecified), Spokane	Cerebrospinal fluid	Public	NA	NA	NA
B11036	Coccidioides posadasii	Reads	Clinical	SRR21292481	Washington	2015	NA	Lung_Middle lobe	Reference testing	NA	NA	NA
B11057	Coccidioides immitis	Reads	Clinical	SRR21204687	Oregon	2014	NA	Lung	Reference testing	NA	NA	NA
B11058	Coccidioides posadasii	Reads	Clinical	SRR21295066	Oregon	2015	NA	Bronchial_washings	Reference testing	NA	NA	NA
B11080	Coccidioides immitis	Reads	Clinical	SRR7206606	Washington	2015	CA, Tijuana, Mexico, Yakima	Neck	Public	NA	NA	515; GA
B11198	Coccidioides immitis	Reads	Clinical	SRR8530934	Washington	2015	Travel to Mexico and CA (no specific locations)	Tissue	Public	NA	NA	NA
B11199	Coccidioides posadasii	Reads	Clinical	SRR21295065	Oregon	2015	NA	Tissue	Reference testing	NA	NA	NA
B11232	Coccidioides posadasii	Reads	Clinical	SRR21295064	Oregon	2015	NA	Lymph node	Reference testing	NA	NA	NA
B11299	Coccidioides posadasii	Reads	Clinical	SRR21292480	Washington	2015	travel to AZ	Bronchial_washings	Reference testing	NA	NA	NA
B11300	Coccidioides posadasii	Reads	Vet	SRR21204676	Oregon	2015	NA	Heart Tissue	Reference testing	NA	NA	NA
B11343	Coccidioides immitis	Reads	Clinical	SRR21295063	Oregon	2015	NA	Fluid_synovial	Reference testing	NA	NA	NA
B11400	Coccidioides posadasii	Reads	Clinical	SRR21295062	Oregon	2015	NA	tissue lung	Reference testing	NA	NA	NA
B11517	Coccidioides immitis	Reads	Clinical	SRR8530935	Washington	2016	Travel to China in 2010, Los Angeles, CA 2008-2010	Throat	Public	NA	NA	NA
B11518	Coccidioides immitis	Reads	Clinical	SRR7206604	Washington	2016	no travel	Testicle	Public	NA	NA	B11019
B11519	Coccidioides posadasii	Reads	Clinical	SRR21204673	Minnesota	2016	Yuma, AZ every winter; Nevada	Tissue	This study	NA	NA	MN-24
B11587	Coccidioides immitis	Reads	Clinical	SRR7206605	Washington	2016	Lived in CA (unspecified)	Tissue	Public	NA	NA	NA
B11863	Coccidioides immitis	Reads	Clinical	SRR7206602	Washington	2016	Travel to HI , Travel to Costa Rica (2 months prior to onset),	Sputum	Public	NA	NA	NA
B11866	Coccidioides posadasii	Reads	Clinical	SRR21204672	Wisconsin	2016	AZ; Mexico	Bronchial washing	This study	NA	NA	WI-03
B11869	Coccidioides posadasii	Reads	Clinical	SRR21204671	Michigan	2016	Tucson, Tombstone, Anthem, AZ	Bronchial washing	This study	NA	NA	MI-17
B11871	Coccidioides posadasii	Reads	Clinical	SRR21204730	Wisconsin	2016	NA	LN biopsy	This study	NA	NA	WI-05
B11872	Coccidioides posadasii	Reads	Clinical	SRR21204729	Pennsylvania	2016	Phoenix, AZ from 2007 to 2015	Aspirate L4/L5 spine	This study	NA	NA	PA-04
B11873	Coccidioides immitis	Reads	Clinical	SRR7206603	Washington	2016	Travel to San Joaquin Valley (near Fresno), CA	Bronchial_washings	Public	NA	NA	NA
B11877	Coccidioides posadasii	Reads	Clinical	SRR21204728	Michigan	2016	NA	lung tissue	This study	NA	NA	MI-26
B12202	Coccidioides posadasii	Reads	Clinical	SRR21204727	Michigan	2016	San Tan Valley / Florence, AZ; Las Vegas, NV	lung tissue	This study	NA	NA	MI-32
B12216	Coccidioides posadasii	Reads	Clinical	SRR21204726	Michigan	2016	Central Texas near Austin	Sputum	This study	NA	NA	MI-42
B12218	Coccidioides posadasii	Reads	Clinical	SRR21204725	Oregon	2016	Tucson, AZ; Guadalupe Mountains; Texas	Tissue	This study	NA	NA	OR-12
B12219	Coccidioides immitis	Reads	Clinical	SRR21204724	Wisconsin	2016	CA ‚ San Francisco, NM ‚ Four Corners; NV ‚ UT	BAL/wash	This study	NA	NA	WI-07
B12220	Coccidioides immitis	Reads	Clinical	SRR21204723	Oregon	2016	Central Valley, CA; San Francisco to LA	Sputum	This study	NA	NA	OR-19
B12226	Coccidioides posadasii	Reads	Clinical	SRR21204722	Michigan	2016	Scottsdale, AZ	lung tissue	This study	NA	NA	NA
B12397	Coccidioides posadasii	Reads	Clinical	SRR21204721	Oregon	2016	Arizona	lung core biopsy	This study	NA	NA	OR-10
B12398	Coccidioides immitis	Reads	Clinical	SRR7206600	Washington	2016	NA	diffuse lymphadenopathy	Public	NA	NA	NA
B12399	Coccidioides posadasii	Reads	Clinical	SRR21204719	Michigan	2016	NA	glottis tissue	This study	NA	NA	MI-38
B12400	Coccidioides posadasii	Reads	Clinical	SRR21204718	Michigan	2016	Tucson, AZ	lung lymph node biopsy	This study	NA	NA	MI-37
B12402	Coccidioides posadasii	Reads	Clinical	SRR21204717	Michigan	2016	Green Valley, AZ	Blood	This study	NA	NA	MI-18
B12471	Coccidioides posadasii	Reads	Clinical	SRR21204716	Michigan	2016	NA	Sputum	This study	NA	NA	MI-48
B12475	Coccidioides posadasii	Reads	Clinical	SRR21204715	Michigan	2016	San Tan Valley, AZ	synovial fluid from left wrist	This study	NA	NA	MI-44
B1249	Coccidioides posadasii	Reads	Clinical	SRR3468070	Guatemala	1971	NA	NA	Public	NA	NA	NA
B12495	Coccidioides immitis	Reads	Clinical	SRR7206601	Washington	2016	south central CA during 2011-2012,	CSF	Public	NA	NA	NA
B12496	Coccidioides immitis	Reads	Clinical	SRR7206598	Washington	2016	Mexico, CA	Knee Wound	Public	NA	NA	NA
B12498	Coccidioides posadasii	Reads	Clinical	SRR21204714	Oregon	2016	NA	Abscess	Reference testing	NA	NA	NA
B12526	Coccidioides immitis	Reads	Clinical	SRR21204713	Oregon	2016	Tucson, AZ; Palm Springs, CA	BAL fluid	This study	NA	NA	OR-14
B12527	Coccidioides posadasii	Reads	Clinical	SRR21204712	Oregon	2016	NA	Pleural fluid	Reference testing	NA	NA	NA
B13534	Coccidioides posadasii	Reads	Clinical	SRR21204711	Washington	2017	NA	BAL	Reference testing	NA	NA	NA
B13535	Coccidioides posadasii	Reads	Clinical	SRR21204710	Washington	2017	NA	Tissue-Lung	Reference testing	NA	NA	NA
B13956	Coccidioides immitis	Reads	Clinical	SRR7206599	Washington	2017	perhaps California	NA	Public	NA	NA	NA
B13981	Coccidioides posadasii	Reads	Clinical	SRR21204708	Washington	2017	NA	NA	Reference testing	NA	NA	NA
B14104	Coccidioides posadasii	Reads	Clinical	SRR21204707	Minnesota	2017	NA	NA	Reference testing	NA	NA	NA
B14130	Coccidioides posadasii	Reads	Clinical	SRR21204706	Oregon	2017	NA	Sputum	Reference testing	NA	NA	NA
B14131	Coccidioides immitis	Reads	Clinical	SRR21204705	Oregon	2017	NA	NA	Reference testing	NA	NA	NA
B14132	Coccidioides immitis	Reads	Clinical	SRR21204704	Oregon	2017	California---Sacramento& San Diego	Lymph node	Reference testing	NA	NA	NA
B14133	Coccidioides immitis	Reads	Clinical	SRR21204703	Oregon	2017	NA	Tissue	Reference testing	NA	NA	NA
B14134	Coccidioides posadasii	Reads	Clinical	SRR21204702	Oregon	2017	NA	Tissue_Lung	Reference testing	NA	NA	NA
B14135	Coccidioides immitis	Reads	Clinical	SRR21204701	Oregon	2017	travel to CA	BAL	Reference testing	NA	NA	NA
B14286	Coccidioides immitis	Reads	Clinical	SRR21204700	Washington	2017	TX, WA.	Wound	Reference testing	NA	NA	NA
B14288	Coccidioides immitis	Reads	Clinical	SRR21204699	Oregon	2017	NA	NA	Reference testing	NA	NA	NA
B14291	Coccidioides immitis	Reads	Clinical	SRR21204697	Oregon	2017	NA	NA	Reference testing	NA	NA	NA
B14292	Coccidioides posadasii	Reads	Clinical	SRR21204696	Oregon	2017	NA	NA	Reference testing	NA	NA	NA
B14298	Coccidioides immitis	Reads	Clinical	SRR21204695	Washington	2018	History of living in CA, no recent travel, no travel to endemic area of WA	Wound	Reference testing	NA	NA	NA
B15142	Coccidioides immitis	Reads	Clinical	SRR21204694	Oregon	2018	NA	NA	Reference testing	NA	NA	NA
B15145	Coccidioides immitis	Reads	Clinical	SRR21204693	Oregon	2018	NA	NA	Reference testing	NA	NA	NA
B15146	Coccidioides immitis	Reads	Clinical	SRR21204692	Oregon	2018	NA	NA	Reference testing	NA	NA	NA
B15257	Coccidioides immitis	Reads	Clinical	SRR21204691	Washington	2018	Mexico, Chelan County	Back abcess	Reference testing	NA	NA	NA
B15317	Coccidioides immitis	Reads	Clinical	SRR21204690	Washington	2018	Patient has travel to Mexico, CA, and TX	Bronchial Washing	Reference testing	NA	NA	NA
B15368	Coccidioides immitis	Reads	Clinical	SRR21204689	Washington	2018	OR	Bronchial Washing	Reference testing	NA	NA	NA
B15369	Coccidioides posadasii	Reads	Clinical	SRR21204688	Washington	2018	NA	NA	Reference testing	NA	NA	NA
B16293	Coccidioides posadasii	Reads	Clinical	SRR21204686	Washington	2018	NA	NA	Reference testing	NA	NA	NA
B16294	Coccidioides posadasii	Reads	Clinical	SRR21204685	Oregon	2018	NA	NA	Reference testing	NA	NA	NA
B16338	Coccidioides immitis	Reads	Clinical	SRR21204684	Maryland	NA	Mexico	Bronchial Washing	Reference testing	NA	NA	NA
B16339	Coccidioides immitis	Reads	Clinical	SRR21204683	Oregon	2018	NA	Fluid-body	Reference testing	NA	NA	NA
B16364	Coccidioides immitis	Reads	Clinical	SRR21204682	Michigan	2018	Mexico	Fluid-plueral	Reference testing	NA	NA	NA
B16531	Coccidioides posadasii	Reads	Clinical	SRR21204681	Washington	2018	NA	Lung Tissue	Reference testing	NA	NA	NA
B16536	Coccidioides immitis	Reads	Clinical	SRR21204680	Oregon	2018	NA	NA	Reference testing	NA	NA	NA
B16692	Coccidioides immitis	Reads	Clinical	SRR21204679	Oregon	2018	NA	NA	Reference testing	NA	NA	NA
B16712	Coccidioides posadasii	Reads	Clinical	SRR21204678	Washington/Oregon	2018	NA	NA	Reference testing	NA	NA	NA
B17554	Coccidioides immitis	Reads	Clinical	SRR21204677	Washington	2018	NA	NA	Reference testing	NA	NA	NA
B17567	Coccidioides immitis	Reads	Clinical	SRR21204675	Washington	NA	NA	NA	Reference testing	NA	NA	NA
B17635	Coccidioides immitis	Reads	Clinical	SRR21204674	Washington	2019	NA	NA	Reference testing	NA	NA	NA
B5773	Coccidioides posadasii	Reads	Clinical	SRR3468072	Brazil	1971	NA	NA	Public	NA	NA	NA
Beeville	Coccidioides posadasii	Reads	Clinical	SRR7586647	New York	NA	NA	NA	Public	NA	NA	NA
Coahuila_1	Coccidioides immitis	Reads	NA	SRR3468021	Mexico	NA	NA	NA	Public	TGC0654	NA	NA
Coahuila_2	Coccidioides posadasii	Reads	NA	SRR3468053	Mexico	NA	NA	NA	Public	TGC0655	3506	NA
Colorado_Springs_1	Coccidioides posadasii	Reads	Clinical	SRR3468050	Colorado	1997	NA	Cerebral spinal fluid	Public	TGC0647	VFC047	NA
GT002	Coccidioides posadasii	Reads	NA	SRR3468075	Texas	1947	NA	NA	Public	NA	NA	NA
GT017	Coccidioides posadasii	Reads	NA	SRR3468074	Paraguay	NA	NA	NA	Public	NA	NA	NA
GT120	Coccidioides posadasii	Reads	Clinical	SRR6830880	USA	NA	NA	NA	Public	NA	NA	NA
GT162	Coccidioides posadasii	Reads	Clinical	SRR6830879	USA	NA	NA	NA	Public	NA	NA	NA
Guerrero_1	Coccidioides immitis	Reads	Clinical	SRR3468018	Mexico	NA	NA	Human	Public	TGC0643	3479	NA
JTORRES	Coccidioides posadasii	Reads	Clinical	SRR6830888	Venezuela	NA	NA	NA	Public	NA	NA	NA
Michoacan_1	Coccidioides posadasii	Reads	NA	SRR3468066	Mexico	NA	NA	NA	Public	TGC0642	3476	NA
Michoacan_2	Coccidioides immitis	Reads	NA	SRR3468020	Mexico	NA	NA	NA	Public	TGC0650	3472	NA
New_Mexico_1	Coccidioides posadasii	Reads	NA	SRR21204732	New Mexico	NA	NA	NA	Public	NA	NA	NA
Nuevo_Leon_1	Coccidioides posadasii	Reads	NA	SRR3468064	Mexico	NA	NA	NA	Public	TGC0648	2343	NA
Nuevo_Leon_2	Coccidioides posadasii	Reads	NA	SRR3468065	Mexico	NA	NA	NA	Public	TGC0649	2346	NA
Phoenix_1	Coccidioides posadasii	Reads	Clinical	SRR3468054	Arizona	2002	NA	Bronchial wash	Public	TGC0656	ID02-184	NA
Phoenix_2	Coccidioides posadasii	Reads	Clinical	SRR3468055	Arizona	2003	NA	Bronchial wash	Public	TGC0657	ID03-517	NA
Phoenix_3	Coccidioides posadasii	Reads	Clinical	SRR3468056	Arizona	2002	NA	Sputum	Public	TGC0658	ID03-584	NA
Phoenix_4	Coccidioides posadasii	Reads	Clinical	SRR3468057	Arizona	2003	NA	Bronchial wash	Public	TGC0659	ID03-587	NA
Phoenix_5	Coccidioides posadasii	Reads	Clinical	SRR3468058	Arizona	2002	NA	Pleural fluid	Public	TGC0660	0204-3538	NA
Phoenix_6	Coccidioides posadasii	Reads	Clinical	SRR3468059	Arizona	2002	NA	Bone marrow	Public	TGC0661	0204-5786	NA
Phoenix_7	Coccidioides posadasii	Reads	Clinical	SRR3468061	Arizona	2002	NA	Sputum	Public	TGC0662	0204-7892	NA
Phoenix_8	Coccidioides posadasii	Reads	Clinical	SRR3468062	Arizona	2002	NA	Bronchial wash	Public	TGC0663	0204-9888	NA
Phoenix_9	Coccidioides posadasii	Reads	Clinical	SRR3468063	Arizona	2002	NA	Bronchial wash	Public	TGC0664	0205-5127	NA
San_Diego_1	Coccidioides immitis	Reads	Clinical	SRR3468019	California	NA	NA	Human	Public	TGC0645	3706	NA
SanAntonio_1	Coccidioides posadasii	Reads	NA	SRR3468048	Texas	NA	NA	NA	Public	TGC0646	NA	NA
SJV_1	Coccidioides immitis	Reads	Clinical	SRR3468015	California	NA	NA	Human	Public	TGC0593	2009	NA
SJV_10	Coccidioides immitis	Reads	Clinical	SRR3468081	California	NA	NA	Human	Public	TGC0606	NA	NA
SJV_11	Coccidioides immitis	Reads	Clinical	SRR3468017	California	NA	NA	Human	Public	TGC0607	2281	NA
SJV_2	Coccidioides immitis	Reads	Clinical	SRR3468016	California	NA	NA	Human	Public	TGC0595	2012	NA
SJV_3	Coccidioides immitis	Reads	Clinical	SRR3468027	California	NA	NA	Human	Public	TGC0597	2015	NA
SJV_4	Coccidioides immitis	Reads	Clinical	SRR3468038	California	NA	NA	Human	Public	TGC0598	2017	NA
SJV_5	Coccidioides immitis	Reads	Clinical	SRR3468049	California	NA	NA	Human	Public	TGC0599	2268	NA
SJV_6	Coccidioides immitis	Reads	Clinical	SRR3468060	California	NA	NA	Human	Public	TGC0600	2269	NA
SJV_7	Coccidioides immitis	Reads	Clinical	SRR3468071	California	NA	NA	Human	Public	TGC0601	2273	NA
SJV_8	Coccidioides immitis	Reads	Clinical	SRR3468079	California	NA	NA	Human	Public	TGC0604	2277	NA
SJV_9	Coccidioides immitis	Reads	Clinical	SRR3468080	California	NA	NA	Human	Public	TGC0605	2279	NA
Sonora_1	Coccidioides posadasii	Reads	NA	SRR3468051	Mexico	NA	NA	NA	Public	TGC0651	3480	NA
Sonora_2	Coccidioides posadasii	Reads	NA	SRR3468052	Mexico	NA	NA	NA	Public	TGC0652	3487	NA
Tucson_1	Coccidioides posadasii	Reads	Clinical	SRR3468023	Arizona	1990	NA	Lymph node	Public	TGC0609	3214	NA
Tucson_10	Coccidioides posadasii	Reads	Clinical	SRR3468033	Arizona	1988	NA	TGH	Public	TGC0622	3252	NA
Tucson_11	Coccidioides posadasii	Reads	Clinical	SRR3468034	Arizona	1988	NA	Lung nodule	Public	TGC0623	3253	NA
Tucson_12	Coccidioides posadasii	Reads	Clinical	SRR3468035	Arizona	1988	NA	Bronchoalveolar lavage	Public	TGC0625	3262	NA
Tucson_13	Coccidioides posadasii	Reads	Clinical	SRR3468036	Arizona	1988	NA	Lung mold bronch	Public	TGC0626	3263	NA
Tucson_14	Coccidioides posadasii	Reads	Clinical	SRR3468037	Arizona	1989	NA	Blood	Public	TGC0627	3268	NA
Tucson_15	Coccidioides posadasii	Reads	Clinical	SRR3468039	Arizona	1989	NA	Sputum	Public	TGC0629	3273	NA
Tucson_16	Coccidioides posadasii	Reads	Clinical	SRR3468040	Arizona	1989	NA	Lung	Public	TGC0630	3275	NA
Tucson_17	Coccidioides posadasii	Reads	Clinical	SRR3468041	Arizona	1986	NA	Sputum	Public	TGC0632	3289	NA
Tucson_18	Coccidioides posadasii	Reads	Clinical	SRR3468042	Arizona	1987	NA	Sputum	Public	TGC0633	3299	NA
Tucson_19	Coccidioides posadasii	Reads	Clinical	SRR3468043	Arizona	1987	NA	Lung aspirate	Public	TGC0634	3300	NA
Tucson_2	Coccidioides posadasii	Reads	Clinical	SRR3468024	Arizona	NA	NA	Human	Public	TGC0611	3223	NA
Tucson_20	Coccidioides posadasii	Reads	Clinical	SRR3468044	Arizona	1987	NA	Lung aspirate	Public	TGC0635	3305	NA
Tucson_21	Coccidioides posadasii	Reads	Clinical	SRR3468045	Arizona	1988	NA	Blood	Public	TGC0637	3317	NA
Tucson_22	Coccidioides posadasii	Reads	Clinical	SRR3468046	Arizona	1988	NA	Bronchoalveolar lavage	Public	TGC0639	3319	NA
Tucson_23	Coccidioides posadasii	Reads	Clinical	SRR3468047	Arizona	1976	NA	Lung lesion	Public	TGC0640	3474	NA
Tucson_24	Coccidioides posadasii	Reads	Clinical	SRR3468073	Arizona	1991	NA	Lung	Public	TGC0653	3490	NA
Tucson_3	Coccidioides posadasii	Reads	Clinical	SRR3468025	Arizona	1991	NA	Sputum	Public	TGC0613	3230	NA
Tucson_5	Coccidioides posadasii	Reads	Clinical	SRR3468028	Arizona	1991	NA	Bronchoalveolar lavage	Public	TGC0615	3234	NA
Tucson_6	Coccidioides posadasii	Reads	Clinical	SRR3468029	Arizona	1991	NA	Pleural fluid	Public	TGC0618	3238	NA
Tucson_7	Coccidioides posadasii	Reads	Clinical	SRR3468030	Arizona	1991	NA	Sputum	Public	TGC0619	3240	NA
Tucson_8	Coccidioides posadasii	Reads	Clinical	SRR3468031	Arizona	NA	NA	Human	Public	TGC0620	3247	NA
Tucson_9	Coccidioides posadasii	Reads	Clinical	SRR3468032	Arizona	1988	NA	TGH mold iso	Public	TGC0621	3248	NA
WA_202	Coccidioides immitis	Reads	Environmental	SRR1292225	Washington	2013	NA	Soil	Public	NA	NA	B10986
WA_205	Coccidioides immitis	Reads	Environmental	SRR1292226	Washington	2013	NA	Soil	Public	NA	NA	B10988
WA_211	Coccidioides immitis	Reads	Environmental	SRR1292227	Washington	2013	NA	Soil	Public	NA	NA	B10992
WA_212	Coccidioides immitis	Reads	Environmental	SRR1292228	Washington	2013	NA	Soil	Public	NA	NA	B10996
WA_221	Coccidioides immitis	Reads	Environmental	SRR21292664	Washington	2014	NA	Soil	Public	NA	NA	B11001
Washington_1	Coccidioides immitis	Reads	Clinical	SRR1292224	Washington	2010	CA March 2008	NA	Public	NA	NA	B10637
